# Supplementary material for: A new role of RAB21 and VARP in autophagy and autophagic exocytosis of ATP
Source: Autophagy Rep. 2025 May 11;4(1):2501365. doi: 10.1080/27694127.2025.2501365 (PMC12077462; doi:10.1080/27694127.2025.2501365)
Supplement: Supplemental Material [file KAUO_A_2501365_SM2786.zip]

Archive with 3 entries (3 files):
- Movies Barbosa et al.zip
- Supplemental figures Barbosa and Reta et al 2025.docx
- Table S1 MANUSCRIPT.docx
